# Supplementary material for: Causal associations of hyperthyroidism with prostate cancer, colon cancer, and leukemia: a Mendelian randomization study
Source: Front Endocrinol (Lausanne). 2023 May 18;14:1162224. doi: 10.3389/fendo.2023.1162224 (PMC10233060; doi:10.3389/fendo.2023.1162224)
Supplement: Supplementary file 3 [file Table_1.csv]

	pos	samplesize	pval	beta	se	F	chr.exposure	SNP	effect_allele	other_allele	eaf
1	114303808	462933	1.40E-16	0.00248074	0.000300307	68.23883248	1	rs6679677	A	C	0.100758
2	243428152	462933	4.30E-09	0.00113606	0.000193411	34.50167636	1	rs12741781	G	T	0.326869
3	204738919	462933	7.50E-24	-0.00183165	0.000181895	101.4012849	2	rs3087243	A	G	0.450735
4	188124354	462933	2.90E-08	0.00102383	0.000184608	30.75775742	3	rs1559810	A	C	0.407243
5	156608284	462933	4.60E-08	0.00140738	0.000257525	29.86647435	5	rs409602	A	T	0.144597
6	32667595	462933	6.50E-134	0.00675577	0.000274324	606.4878456	6	rs1794279	T	G	0.125825
7	32631807	462933	2.90E-51	0.00424713	0.000282006	226.8163785	6	rs71542456	G	A	0.204648
8	32618190	462933	3.20E-40	0.00306374	0.000230776	176.2473235	6	rs185774696	T	C	0.296706
9	30797083	462933	2.80E-14	-0.00191548	0.000251861	57.8406809	6	rs9368644	T	C	0.151864
10	129012574	462933	3.30E-09	0.00107896	0.000182413	34.98638873	8	rs10087240	T	C	0.457137
11	6110875	462933	4.50E-09	0.00108379	0.00018483	34.38312546	10	rs7090530	A	C	0.602142
12	95311422	462933	9.20E-10	0.00146705	0.000239633	37.47974107	11	rs4409785	C	T	0.172636
13	81461472	462933	1.70E-45	0.00265332	0.000187423	200.416508	14	rs2160215	C	T	0.375804
