# Supplementary material for: Causal associations of hyperthyroidism with prostate cancer, colon cancer, and leukemia: a Mendelian randomization study
Source: Front Endocrinol (Lausanne). 2023 May 18;14:1162224. doi: 10.3389/fendo.2023.1162224 (PMC10233060; doi:10.3389/fendo.2023.1162224)
Supplement: Supplementary file 4 [file Table_2.xlsx]

## Sheet: Sheet1
Exposure	Outcome	Heterogeneity test		MR-Egger pleiotropy test
		P Value for IVW	P Value for mr-egger	P Value
hyperthyroidism/thyrotoxicosis	Prostate cancer	0.703	0.653	0.559
	Lung cancer	0.202	0.525	0.36
	Breast cancer	0.611	0.626	0.32
	Colorectal cancer	0.061	0.249	0.41
	Leukemia	0.182	0.18	0.377
	Brain cancer	0.914	0.875	0.792
	Skin cancer	0.1	0.15	0.133
	Bladder cancer	0.11	0.25	0.13
	Esophageal cancer	0.914	0.894	0.559
